# Supplementary material for: KLF4 is a key determinant in the development and progression of cerebral cavernous malformations
Source: EMBO Mol Med. 2015 Nov 26;8(1):6–24. doi: 10.15252/emmm.201505433 (PMC4718159; doi:10.15252/emmm.201505433)
Supplement: Supplementary file 3 — Source Data for Expanded View and Appendix [file EMMM-8-06-s010.zip]

Archive with 4 entries (3 files):
- Source_data_for_EV_and_Appendix/
- Source_data_for_EV_and_Appendix/.DS_Store
- Source_data_for_EV_and_Appendix/Source data contained in Figure EV3.pdf
- Source_data_for_EV_and_Appendix/Source data Figure EV4.pdf
